# Supplementary material for: Genome-wide identification and characterization of parthenocarpic fruit set-related gene homologs in cucumber (Cucumis sativus L.)
Source: Sci Rep. 2023 Feb 10;13:2403. doi: 10.1038/s41598-023-29660-3 (PMC9918540; doi:10.1038/s41598-023-29660-3)
Supplement: Supplementary file 2 — Supplementary Information 2. [file 41598_2023_29660_MOESM2_ESM.xlsx]

## Sheet: Sheet1
Level	GO ID	GO Name	GO Type	Parents (ACC)	Parents (Name)	Nodescore	#Seqs	Sequence Names
1	GO:0008150	biological_process	Biological Process			37.21	31	KGN65541GA2ox1, KGN60494ARF7, KGN61964MADS, KGN65541GA2ox2, KGN52768PAT, KGN60494ARF19, KGN64011AGAMOUS, KGN48671IAA9, KGN65556AGL6, KGN55834FIS2, KGN54512CKX1, KGN62632CKX2, KGN51086WD40, KGN50396GA20OX2, KGN54539PISTILLATA, KGN51488DELLA, KGN51845RR16, KGN48287IAA, KGN46464IPT, KGN60009DEFICIENS, KGN57969FIE, KGN61222EIN1, KGN53780SEP1, KGN55542PIN4, KGN46845LOG, KGN60494Aux/IAA, KGN55763PYR1, …
2	GO:0032501	multicellular organismal process	Biological Process	GO:0008150	biological_process	1.58	5	KGN50396GA20OX2, KGN52768PAT, KGN51488DELLA, KGN50892ARF8, KGN47512GA20OX
2	GO:0050896	response to stimulus	Biological Process	GO:0008150	biological_process	3.66	14	KGN60494ARF7, KGN65541GA2ox1, KGN61222EIN1, KGN65541GA2ox2, KGN60494ARF19, KGN48671IAA9, KGN55542PIN4, KGN50396GA20OX2, KGN51488DELLA, KGN51845RR16, KGN60494Aux/IAA, KGN55763PYR1, KGN50892ARF8, KGN47512GA20OX
2	GO:0032502	developmental process	Biological Process	GO:0008150	biological_process	5.21	6	KGN61222EIN1, KGN50396GA20OX2, KGN52768PAT, KGN51488DELLA, KGN50892ARF8, KGN47512GA20OX
2	GO:0048519	negative regulation of biological process	Biological Process	GO:0050789, GO:0008150	regulation of biological process, biological_process	0.66	4	KGN61222EIN1, KGN51488DELLA, KGN55763PYR1, KGN57969FIE
2	GO:0023052	signaling	Biological Process	GO:0008150	biological_process	2.87	10	KGN60494ARF7, KGN61222EIN1, KGN60494ARF19, KGN51488DELLA, KGN51845RR16, KGN60494Aux/IAA, KGN55763PYR1, KGN50892ARF8, KGN48671IAA9, KGN55542PIN4
2	GO:0000003	reproduction	Biological Process	GO:0008150	biological_process	0.58	5	KGN50396GA20OX2, KGN52768PAT, KGN51488DELLA, KGN50892ARF8, KGN47512GA20OX
2	GO:0008152	metabolic process	Biological Process	GO:0008150	biological_process	49.51	30	KGN65541GA2ox1, KGN60494ARF7, KGN61964MADS, KGN65541GA2ox2, KGN52768PAT, KGN60494ARF19, KGN64011AGAMOUS, KGN48671IAA9, KGN65556AGL6, KGN55834FIS2, KGN54512CKX1, KGN62632CKX2, KGN51086WD40, KGN50396GA20OX2, KGN54539PISTILLATA, KGN51488DELLA, KGN51845RR16, KGN48287IAA, KGN46464IPT, KGN60009DEFICIENS, KGN57969FIE, KGN61222EIN1, KGN53780SEP1, KGN46845LOG, KGN60494Aux/IAA, KGN55763PYR1, KGN50892ARF8, …
2	GO:0022414	reproductive process	Biological Process	GO:0008150, GO:0000003	biological_process, reproduction	0.96	5	KGN50396GA20OX2, KGN52768PAT, KGN51488DELLA, KGN50892ARF8, KGN47512GA20OX
2	GO:0065007	biological regulation	Biological Process	GO:0008150	biological_process	3.85	23	KGN60494ARF7, KGN61222EIN1, KGN61964MADS, KGN53780SEP1, KGN60494ARF19, KGN64011AGAMOUS, KGN48671IAA9, KGN65556AGL6, KGN54512CKX1, KGN55542PIN4, KGN62632CKX2, KGN46845LOG, KGN54539PISTILLATA, KGN51488DELLA, KGN51845RR16, KGN60494Aux/IAA, KGN55763PYR1, KGN50892ARF8, KGN48287IAA, KGN48287INO, KGN46464IPT, KGN60009DEFICIENS, KGN57969FIE
2	GO:0048518	positive regulation of biological process	Biological Process	GO:0050789, GO:0008150	regulation of biological process, biological_process	0.17	6	KGN61964MADS, KGN53780SEP1, KGN54539PISTILLATA, KGN64011AGAMOUS, KGN65556AGL6, KGN60009DEFICIENS
2	GO:0009987	cellular process	Biological Process	GO:0008150	biological_process	10.49	30	KGN65541GA2ox1, KGN60494ARF7, KGN61964MADS, KGN65541GA2ox2, KGN60494ARF19, KGN52768PAT, KGN64011AGAMOUS, KGN48671IAA9, KGN65556AGL6, KGN54512CKX1, KGN62632CKX2, KGN51086WD40, KGN50396GA20OX2, KGN54539PISTILLATA, KGN51488DELLA, KGN51845RR16, KGN48287IAA, KGN46464IPT, KGN60009DEFICIENS, KGN57969FIE, KGN61222EIN1, KGN53780SEP1, KGN55542PIN4, KGN46845LOG, KGN60494Aux/IAA, KGN55763PYR1, KGN50892ARF8, …
2	GO:0050789	regulation of biological process	Biological Process	GO:0065007, GO:0008150	biological regulation, biological_process	5.05	18	KGN60494ARF7, KGN61222EIN1, KGN61964MADS, KGN53780SEP1, KGN60494ARF19, KGN64011AGAMOUS, KGN48671IAA9, KGN65556AGL6, KGN55542PIN4, KGN54539PISTILLATA, KGN51488DELLA, KGN51845RR16, KGN60494Aux/IAA, KGN55763PYR1, KGN50892ARF8, KGN46464IPT, KGN60009DEFICIENS, KGN57969FIE
3	GO:0071704	organic substance metabolic process	Biological Process	GO:0008152	metabolic process	31.82	26	KGN65541GA2ox1, KGN60494ARF7, KGN61964MADS, KGN65541GA2ox2, KGN52768PAT, KGN60494ARF19, KGN64011AGAMOUS, KGN48671IAA9, KGN65556AGL6, KGN55834FIS2, KGN54512CKX1, KGN62632CKX2, KGN51086WD40, KGN50396GA20OX2, KGN54539PISTILLATA, KGN51488DELLA, KGN46464IPT, KGN60009DEFICIENS, KGN57969FIE, KGN61222EIN1, KGN53780SEP1, KGN46845LOG, KGN60494Aux/IAA, KGN55763PYR1, KGN50892ARF8, KGN47512GA20OX
3	GO:0019222	regulation of metabolic process	Biological Process	GO:0008152, GO:0050789	metabolic process, regulation of biological process	5.12	15	KGN60494ARF7, KGN61964MADS, KGN53780SEP1, KGN60494ARF19, KGN64011AGAMOUS, KGN48671IAA9, KGN65556AGL6, KGN54539PISTILLATA, KGN51488DELLA, KGN60494Aux/IAA, KGN55763PYR1, KGN50892ARF8, KGN46464IPT, KGN60009DEFICIENS, KGN57969FIE
3	GO:0009058	biosynthetic process	Biological Process	GO:0008152	metabolic process	4.12	19	KGN60494ARF7, KGN61964MADS, KGN53780SEP1, KGN52768PAT, KGN60494ARF19, KGN64011AGAMOUS, KGN48671IAA9, KGN65556AGL6, KGN46845LOG, KGN50396GA20OX2, KGN54539PISTILLATA, KGN51488DELLA, KGN60494Aux/IAA, KGN55763PYR1, KGN50892ARF8, KGN46464IPT, KGN60009DEFICIENS, KGN47512GA20OX, KGN57969FIE
3	GO:0050794	regulation of cellular process	Biological Process	GO:0050789, GO:0009987	regulation of biological process, cellular process	6.06	18	KGN60494ARF7, KGN61222EIN1, KGN61964MADS, KGN53780SEP1, KGN60494ARF19, KGN64011AGAMOUS, KGN48671IAA9, KGN65556AGL6, KGN55542PIN4, KGN54539PISTILLATA, KGN51488DELLA, KGN51845RR16, KGN60494Aux/IAA, KGN55763PYR1, KGN50892ARF8, KGN46464IPT, KGN60009DEFICIENS, KGN57969FIE
3	GO:0048522	positive regulation of cellular process	Biological Process	GO:0009987, GO:0048518, GO:0050794	cellular process, positive regulation of biological process, regulation of cellular process	0.28	6	KGN61964MADS, KGN53780SEP1, KGN54539PISTILLATA, KGN64011AGAMOUS, KGN65556AGL6, KGN60009DEFICIENS
3	GO:0003006	developmental process involved in reproduction	Biological Process	GO:0022414, GO:0032502	reproductive process, developmental process	1.61	5	KGN50396GA20OX2, KGN52768PAT, KGN51488DELLA, KGN50892ARF8, KGN47512GA20OX
3	GO:0007165	signal transduction	Biological Process	GO:0009987, GO:0007154, GO:0050794, GO:0023052, GO:0051716	cellular process, cell communication, regulation of cellular process, signaling, cellular response to stimulus	4.78	10	KGN60494ARF7, KGN61222EIN1, KGN60494ARF19, KGN51488DELLA, KGN51845RR16, KGN60494Aux/IAA, KGN55763PYR1, KGN50892ARF8, KGN48671IAA9, KGN55542PIN4
3	GO:0048523	negative regulation of cellular process	Biological Process	GO:0009987, GO:0050794, GO:0048519	cellular process, regulation of cellular process, negative regulation of biological process	0.42	4	KGN61222EIN1, KGN51488DELLA, KGN55763PYR1, KGN57969FIE
3	GO:0042221	response to chemical	Biological Process	GO:0050896	response to stimulus	1.71	9	KGN60494ARF7, KGN61222EIN1, KGN60494ARF19, KGN51488DELLA, KGN60494Aux/IAA, KGN55763PYR1, KGN50892ARF8, KGN48671IAA9, KGN55542PIN4
3	GO:0007154	cell communication	Biological Process	GO:0009987	cellular process	2.87	10	KGN60494ARF7, KGN61222EIN1, KGN60494ARF19, KGN51488DELLA, KGN51845RR16, KGN60494Aux/IAA, KGN55763PYR1, KGN50892ARF8, KGN48671IAA9, KGN55542PIN4
3	GO:0009791	post-embryonic development	Biological Process	GO:0032501, GO:0007275	multicellular organismal process, multicellular organism development	1.93	5	KGN50396GA20OX2, KGN52768PAT, KGN51488DELLA, KGN50892ARF8, KGN47512GA20OX
3	GO:0044238	primary metabolic process	Biological Process	GO:0008152	metabolic process	25.22	23	KGN60494ARF7, KGN65541GA2ox1, KGN61222EIN1, KGN61964MADS, KGN65541GA2ox2, KGN53780SEP1, KGN52768PAT, KGN60494ARF19, KGN64011AGAMOUS, KGN48671IAA9, KGN65556AGL6, KGN55834FIS2, KGN51086WD40, KGN50396GA20OX2, KGN54539PISTILLATA, KGN51488DELLA, KGN60494Aux/IAA, KGN55763PYR1, KGN50892ARF8, KGN46464IPT, KGN60009DEFICIENS, KGN47512GA20OX, KGN57969FIE
3	GO:0044237	cellular metabolic process	Biological Process	GO:0008152, GO:0009987	metabolic process, cellular process	8.66	29	KGN65541GA2ox1, KGN60494ARF7, KGN61964MADS, KGN65541GA2ox2, KGN52768PAT, KGN60494ARF19, KGN64011AGAMOUS, KGN48671IAA9, KGN65556AGL6, KGN54512CKX1, KGN62632CKX2, KGN51086WD40, KGN50396GA20OX2, KGN54539PISTILLATA, KGN51488DELLA, KGN51845RR16, KGN48287IAA, KGN46464IPT, KGN60009DEFICIENS, KGN57969FIE, KGN61222EIN1, KGN53780SEP1, KGN46845LOG, KGN60494Aux/IAA, KGN55763PYR1, KGN50892ARF8, KGN48287INO, K…
3	GO:0009893	positive regulation of metabolic process	Biological Process	GO:0008152, GO:0019222, GO:0048518	metabolic process, regulation of metabolic process, positive regulation of biological process	0.28	6	KGN61964MADS, KGN53780SEP1, KGN54539PISTILLATA, KGN64011AGAMOUS, KGN65556AGL6, KGN60009DEFICIENS
3	GO:0009628	response to abiotic stimulus	Biological Process	GO:0050896	response to stimulus	1.66	5	KGN65541GA2ox1, KGN65541GA2ox2, KGN50396GA20OX2, KGN51488DELLA, KGN47512GA20OX
3	GO:0009719	response to endogenous stimulus	Biological Process	GO:0050896	response to stimulus	2.6	9	KGN60494ARF7, KGN61222EIN1, KGN60494ARF19, KGN51488DELLA, KGN60494Aux/IAA, KGN55763PYR1, KGN50892ARF8, KGN48671IAA9, KGN55542PIN4
3	GO:0048856	anatomical structure development	Biological Process	GO:0032502	developmental process	7.56	6	KGN61222EIN1, KGN50396GA20OX2, KGN52768PAT, KGN51488DELLA, KGN50892ARF8, KGN47512GA20OX
3	GO:0051716	cellular response to stimulus	Biological Process	GO:0009987, GO:0050896	cellular process, response to stimulus	2.87	10	KGN60494ARF7, KGN61222EIN1, KGN60494ARF19, KGN51488DELLA, KGN51845RR16, KGN60494Aux/IAA, KGN55763PYR1, KGN50892ARF8, KGN48671IAA9, KGN55542PIN4
3	GO:0006807	nitrogen compound metabolic process	Biological Process	GO:0008152	metabolic process	24.48	22	KGN60494ARF7, KGN61222EIN1, KGN61964MADS, KGN53780SEP1, KGN52768PAT, KGN60494ARF19, KGN64011AGAMOUS, KGN48671IAA9, KGN65556AGL6, KGN55834FIS2, KGN54512CKX1, KGN62632CKX2, KGN51086WD40, KGN46845LOG, KGN54539PISTILLATA, KGN51488DELLA, KGN60494Aux/IAA, KGN55763PYR1, KGN50892ARF8, KGN46464IPT, KGN60009DEFICIENS, KGN57969FIE
3	GO:0044281	small molecule metabolic process	Biological Process	GO:0008152	metabolic process	0.99	5	KGN65541GA2ox1, KGN65541GA2ox2, KGN50396GA20OX2, KGN52768PAT, KGN47512GA20OX
3	GO:0042445	hormone metabolic process	Biological Process	GO:0008152, GO:0010817	metabolic process, regulation of hormone levels	3	6	KGN62632CKX2, KGN46845LOG, KGN55763PYR1, KGN48287IAA, KGN48287INO, KGN54512CKX1
3	GO:0009056	catabolic process	Biological Process	GO:0008152	metabolic process	0.65	3	KGN65541GA2ox1, KGN62632CKX2, KGN65541GA2ox2
3	GO:0065008	regulation of biological quality	Biological Process	GO:0065007	biological regulation	1.29	7	KGN62632CKX2, KGN46845LOG, KGN55763PYR1, KGN48287IAA, KGN48287INO, KGN54512CKX1, KGN55542PIN4
3	GO:0007275	multicellular organism development	Biological Process	GO:0032501, GO:0048856	multicellular organismal process, anatomical structure development	1.3	5	KGN50396GA20OX2, KGN52768PAT, KGN51488DELLA, KGN50892ARF8, KGN47512GA20OX
4	GO:0051173	positive regulation of nitrogen compound metabolic process	Biological Process	GO:0006807, GO:0051171, GO:0009893	nitrogen compound metabolic process, regulation of nitrogen compound metabolic process, positive regulation of metabolic process	0.28	6	KGN61964MADS, KGN53780SEP1, KGN54539PISTILLATA, KGN64011AGAMOUS, KGN65556AGL6, KGN60009DEFICIENS
4	GO:0006793	phosphorus metabolic process	Biological Process	GO:0044237	cellular metabolic process	1.3	4	KGN61222EIN1, KGN51845RR16, KGN55763PYR1, KGN46119MEDEA
4	GO:0031325	positive regulation of cellular metabolic process	Biological Process	GO:0048522, GO:0044237, GO:0031323, GO:0009893	positive regulation of cellular process, cellular metabolic process, regulation of cellular metabolic process, positive regulation of metabolic process	0.47	6	KGN61964MADS, KGN53780SEP1, KGN54539PISTILLATA, KGN64011AGAMOUS, KGN65556AGL6, KGN60009DEFICIENS
4	GO:0090567	reproductive shoot system development	Biological Process	GO:0009791, GO:0048367, GO:0048608	post-embryonic development, shoot system development, reproductive structure development	1.8	3	KGN50396GA20OX2, KGN50892ARF8, KGN47512GA20OX
4	GO:0006082	organic acid metabolic process	Biological Process	GO:0044237, GO:0071704, GO:0044281	cellular metabolic process, organic substance metabolic process, small molecule metabolic process	1.66	5	KGN65541GA2ox1, KGN65541GA2ox2, KGN50396GA20OX2, KGN52768PAT, KGN47512GA20OX
4	GO:0048608	reproductive structure development	Biological Process	GO:0061458, GO:0048856, GO:0003006	reproductive system development, anatomical structure development, developmental process involved in reproduction	1.57	5	KGN50396GA20OX2, KGN52768PAT, KGN51488DELLA, KGN50892ARF8, KGN47512GA20OX
4	GO:0044255	cellular lipid metabolic process	Biological Process	GO:0044237, GO:0006629	cellular metabolic process, lipid metabolic process	0.31	4	KGN65541GA2ox1, KGN65541GA2ox2, KGN50396GA20OX2, KGN47512GA20OX
4	GO:0006139	nucleobase-containing compound metabolic process	Biological Process	GO:0046483, GO:1901360, GO:0006725, GO:0044238, GO:0034641	heterocycle metabolic process, organic cyclic compound metabolic process, cellular aromatic compound metabolic process, primary metabolic process, cellular nitrogen compound metabolic process	1.92	15	KGN60494ARF7, KGN61964MADS, KGN53780SEP1, KGN60494ARF19, KGN64011AGAMOUS, KGN48671IAA9, KGN65556AGL6, KGN51086WD40, KGN54539PISTILLATA, KGN51488DELLA, KGN60494Aux/IAA, KGN50892ARF8, KGN46464IPT, KGN60009DEFICIENS, KGN57969FIE
4	GO:0009889	regulation of biosynthetic process	Biological Process	GO:0019222, GO:0009058	regulation of metabolic process, biosynthetic process	4.61	14	KGN60494ARF7, KGN61964MADS, KGN53780SEP1, KGN60494ARF19, KGN64011AGAMOUS, KGN48671IAA9, KGN65556AGL6, KGN54539PISTILLATA, KGN51488DELLA, KGN60494Aux/IAA, KGN50892ARF8, KGN46464IPT, KGN60009DEFICIENS, KGN57969FIE
4	GO:1901576	organic substance biosynthetic process	Biological Process	GO:0071704, GO:0009058	organic substance metabolic process, biosynthetic process	4.13	18	KGN60494ARF7, KGN61964MADS, KGN53780SEP1, KGN52768PAT, KGN60494ARF19, KGN64011AGAMOUS, KGN48671IAA9, KGN65556AGL6, KGN50396GA20OX2, KGN54539PISTILLATA, KGN51488DELLA, KGN60494Aux/IAA, KGN55763PYR1, KGN50892ARF8, KGN46464IPT, KGN60009DEFICIENS, KGN47512GA20OX, KGN57969FIE
4	GO:0010817	regulation of hormone levels	Biological Process	GO:0065008	regulation of biological quality	1.93	7	KGN62632CKX2, KGN46845LOG, KGN55763PYR1, KGN48287IAA, KGN48287INO, KGN54512CKX1, KGN55542PIN4
4	GO:0060255	regulation of macromolecule metabolic process	Biological Process	GO:0043170, GO:0019222	macromolecule metabolic process, regulation of metabolic process	7.88	15	KGN60494ARF7, KGN61964MADS, KGN53780SEP1, KGN60494ARF19, KGN64011AGAMOUS, KGN48671IAA9, KGN65556AGL6, KGN54539PISTILLATA, KGN51488DELLA, KGN60494Aux/IAA, KGN55763PYR1, KGN50892ARF8, KGN46464IPT, KGN60009DEFICIENS, KGN57969FIE
4	GO:1901575	organic substance catabolic process	Biological Process	GO:0009056, GO:0071704	catabolic process, organic substance metabolic process	0.94	3	KGN65541GA2ox1, KGN62632CKX2, KGN65541GA2ox2
4	GO:0034754	cellular hormone metabolic process	Biological Process	GO:0044237, GO:0042445	cellular metabolic process, hormone metabolic process	2.16	3	KGN62632CKX2, KGN46845LOG, KGN54512CKX1
4	GO:0044249	cellular biosynthetic process	Biological Process	GO:0044237, GO:0009058	cellular metabolic process, biosynthetic process	6.5	18	KGN60494ARF7, KGN61964MADS, KGN53780SEP1, KGN52768PAT, KGN60494ARF19, KGN64011AGAMOUS, KGN48671IAA9, KGN65556AGL6, KGN46845LOG, KGN50396GA20OX2, KGN54539PISTILLATA, KGN51488DELLA, KGN60494Aux/IAA, KGN50892ARF8, KGN46464IPT, KGN60009DEFICIENS, KGN47512GA20OX, KGN57969FIE
4	GO:1901564	organonitrogen compound metabolic process	Biological Process	GO:0006807, GO:0071704	nitrogen compound metabolic process, organic substance metabolic process	2.22	7	KGN61222EIN1, KGN61964MADS, KGN62632CKX2, KGN46845LOG, KGN52768PAT, KGN55763PYR1, KGN54512CKX1
4	GO:0010604	positive regulation of macromolecule metabolic process	Biological Process	GO:0043170, GO:0009893, GO:0060255	macromolecule metabolic process, positive regulation of metabolic process, regulation of macromolecule metabolic process	0.47	6	KGN61964MADS, KGN53780SEP1, KGN54539PISTILLATA, KGN64011AGAMOUS, KGN65556AGL6, KGN60009DEFICIENS
4	GO:0044260	cellular macromolecule metabolic process	Biological Process	GO:0043170, GO:0044237	macromolecule metabolic process, cellular metabolic process	5.19	16	KGN60494ARF7, KGN61222EIN1, KGN61964MADS, KGN53780SEP1, KGN60494ARF19, KGN64011AGAMOUS, KGN48671IAA9, KGN65556AGL6, KGN54539PISTILLATA, KGN51488DELLA, KGN60494Aux/IAA, KGN55763PYR1, KGN50892ARF8, KGN46464IPT, KGN60009DEFICIENS, KGN57969FIE
4	GO:0009725	response to hormone	Biological Process	GO:0010033, GO:0009719	response to organic substance, response to endogenous stimulus	4.34	9	KGN60494ARF7, KGN61222EIN1, KGN60494ARF19, KGN51488DELLA, KGN60494Aux/IAA, KGN55763PYR1, KGN50892ARF8, KGN48671IAA9, KGN55542PIN4
4	GO:0080090	regulation of primary metabolic process	Biological Process	GO:0019222, GO:0044238	regulation of metabolic process, primary metabolic process	1.73	15	KGN60494ARF7, KGN61964MADS, KGN53780SEP1, KGN60494ARF19, KGN64011AGAMOUS, KGN48671IAA9, KGN65556AGL6, KGN54539PISTILLATA, KGN51488DELLA, KGN60494Aux/IAA, KGN55763PYR1, KGN50892ARF8, KGN46464IPT, KGN60009DEFICIENS, KGN57969FIE
4	GO:0006629	lipid metabolic process	Biological Process	GO:0071704, GO:0044238	organic substance metabolic process, primary metabolic process	0.74	5	KGN65541GA2ox1, KGN65541GA2ox2, KGN50396GA20OX2, KGN55763PYR1, KGN47512GA20OX
4	GO:0009755	hormone-mediated signaling pathway	Biological Process	GO:0007165, GO:0032870	signal transduction, cellular response to hormone stimulus	5.38	9	KGN60494ARF7, KGN61222EIN1, KGN60494ARF19, KGN51488DELLA, KGN60494Aux/IAA, KGN55763PYR1, KGN50892ARF8, KGN48671IAA9, KGN55542PIN4
4	GO:0070887	cellular response to chemical stimulus	Biological Process	GO:0042221, GO:0051716	response to chemical, cellular response to stimulus	1.41	9	KGN60494ARF7, KGN61222EIN1, KGN60494ARF19, KGN51488DELLA, KGN60494Aux/IAA, KGN55763PYR1, KGN50892ARF8, KGN48671IAA9, KGN55542PIN4
4	GO:0009891	positive regulation of biosynthetic process	Biological Process	GO:0009058, GO:0009889, GO:0009893	biosynthetic process, regulation of biosynthetic process, positive regulation of metabolic process	0.47	6	KGN61964MADS, KGN53780SEP1, KGN54539PISTILLATA, KGN64011AGAMOUS, KGN65556AGL6, KGN60009DEFICIENS
4	GO:0034641	cellular nitrogen compound metabolic process	Biological Process	GO:0044237, GO:0006807	cellular metabolic process, nitrogen compound metabolic process	1.28	16	KGN60494ARF7, KGN61964MADS, KGN53780SEP1, KGN60494ARF19, KGN64011AGAMOUS, KGN48671IAA9, KGN65556AGL6, KGN62632CKX2, KGN51086WD40, KGN54539PISTILLATA, KGN51488DELLA, KGN60494Aux/IAA, KGN50892ARF8, KGN46464IPT, KGN60009DEFICIENS, KGN57969FIE
4	GO:0031323	regulation of cellular metabolic process	Biological Process	GO:0044237, GO:0019222, GO:0050794	cellular metabolic process, regulation of metabolic process, regulation of cellular process	5.33	15	KGN60494ARF7, KGN61964MADS, KGN53780SEP1, KGN60494ARF19, KGN64011AGAMOUS, KGN48671IAA9, KGN65556AGL6, KGN54539PISTILLATA, KGN51488DELLA, KGN60494Aux/IAA, KGN55763PYR1, KGN50892ARF8, KGN46464IPT, KGN60009DEFICIENS, KGN57969FIE
4	GO:0048731	system development	Biological Process	GO:0048856, GO:0007275	anatomical structure development, multicellular organism development	0.82	5	KGN50396GA20OX2, KGN52768PAT, KGN51488DELLA, KGN50892ARF8, KGN47512GA20OX
4	GO:0046483	heterocycle metabolic process	Biological Process	GO:0044237	cellular metabolic process	3.31	18	KGN60494ARF7, KGN61964MADS, KGN53780SEP1, KGN60494ARF19, KGN64011AGAMOUS, KGN48671IAA9, KGN65556AGL6, KGN54512CKX1, KGN62632CKX2, KGN51086WD40, KGN46845LOG, KGN54539PISTILLATA, KGN51488DELLA, KGN60494Aux/IAA, KGN50892ARF8, KGN46464IPT, KGN60009DEFICIENS, KGN57969FIE
4	GO:0044283	small molecule biosynthetic process	Biological Process	GO:0009058, GO:0044281	biosynthetic process, small molecule metabolic process	0.94	3	KGN50396GA20OX2, KGN52768PAT, KGN47512GA20OX
4	GO:0006725	cellular aromatic compound metabolic process	Biological Process	GO:0044237	cellular metabolic process	3.53	19	KGN60494ARF7, KGN61964MADS, KGN53780SEP1, KGN52768PAT, KGN60494ARF19, KGN64011AGAMOUS, KGN48671IAA9, KGN65556AGL6, KGN54512CKX1, KGN62632CKX2, KGN51086WD40, KGN46845LOG, KGN54539PISTILLATA, KGN51488DELLA, KGN60494Aux/IAA, KGN50892ARF8, KGN46464IPT, KGN60009DEFICIENS, KGN57969FIE
4	GO:0009314	response to radiation	Biological Process	GO:0009628	response to abiotic stimulus	2.4	4	KGN65541GA2ox1, KGN65541GA2ox2, KGN50396GA20OX2, KGN47512GA20OX
4	GO:0043170	macromolecule metabolic process	Biological Process	GO:0071704	organic substance metabolic process	5.72	17	KGN60494ARF7, KGN61222EIN1, KGN61964MADS, KGN53780SEP1, KGN60494ARF19, KGN64011AGAMOUS, KGN48671IAA9, KGN65556AGL6, KGN51086WD40, KGN54539PISTILLATA, KGN51488DELLA, KGN60494Aux/IAA, KGN55763PYR1, KGN50892ARF8, KGN46464IPT, KGN60009DEFICIENS, KGN57969FIE
4	GO:0051171	regulation of nitrogen compound metabolic process	Biological Process	GO:0006807, GO:0019222	nitrogen compound metabolic process, regulation of metabolic process	1.73	15	KGN60494ARF7, KGN61964MADS, KGN53780SEP1, KGN60494ARF19, KGN64011AGAMOUS, KGN48671IAA9, KGN65556AGL6, KGN54539PISTILLATA, KGN51488DELLA, KGN60494Aux/IAA, KGN55763PYR1, KGN50892ARF8, KGN46464IPT, KGN60009DEFICIENS, KGN57969FIE
4	GO:1901360	organic cyclic compound metabolic process	Biological Process	GO:0071704	organic substance metabolic process	1.86	17	KGN60494ARF7, KGN61964MADS, KGN53780SEP1, KGN52768PAT, KGN60494ARF19, KGN64011AGAMOUS, KGN48671IAA9, KGN65556AGL6, KGN51086WD40, KGN54539PISTILLATA, KGN51488DELLA, KGN60494Aux/IAA, KGN55763PYR1, KGN50892ARF8, KGN46464IPT, KGN60009DEFICIENS, KGN57969FIE
4	GO:0010033	response to organic substance	Biological Process	GO:0042221	response to chemical	2.73	9	KGN60494ARF7, KGN61222EIN1, KGN60494ARF19, KGN51488DELLA, KGN60494Aux/IAA, KGN55763PYR1, KGN50892ARF8, KGN48671IAA9, KGN55542PIN4
4	GO:0044248	cellular catabolic process	Biological Process	GO:0044237, GO:0009056	cellular metabolic process, catabolic process	1.08	3	KGN65541GA2ox1, KGN62632CKX2, KGN65541GA2ox2
4	GO:0019538	protein metabolic process	Biological Process	GO:0043170, GO:1901564, GO:0044238	macromolecule metabolic process, organonitrogen compound metabolic process, primary metabolic process	0.82	3	KGN61222EIN1, KGN61964MADS, KGN55763PYR1
4	GO:0071495	cellular response to endogenous stimulus	Biological Process	GO:0009719	response to endogenous stimulus	1.94	9	KGN60494ARF7, KGN61222EIN1, KGN60494ARF19, KGN51488DELLA, KGN60494Aux/IAA, KGN55763PYR1, KGN50892ARF8, KGN48671IAA9, KGN55542PIN4
5	GO:0010467	gene expression	Biological Process	GO:0043170	macromolecule metabolic process	8.63	15	KGN60494ARF7, KGN61964MADS, KGN53780SEP1, KGN60494ARF19, KGN64011AGAMOUS, KGN48671IAA9, KGN65556AGL6, KGN51086WD40, KGN54539PISTILLATA, KGN51488DELLA, KGN60494Aux/IAA, KGN50892ARF8, KGN46464IPT, KGN60009DEFICIENS, KGN57969FIE
5	GO:0019438	aromatic compound biosynthetic process	Biological Process	GO:0044249, GO:0006725	cellular biosynthetic process, cellular aromatic compound metabolic process	2.15	15	KGN60494ARF7, KGN61964MADS, KGN53780SEP1, KGN52768PAT, KGN60494ARF19, KGN64011AGAMOUS, KGN48671IAA9, KGN65556AGL6, KGN54539PISTILLATA, KGN51488DELLA, KGN60494Aux/IAA, KGN50892ARF8, KGN46464IPT, KGN60009DEFICIENS, KGN57969FIE
5	GO:0008610	lipid biosynthetic process	Biological Process	GO:0006629, GO:1901576	lipid metabolic process, organic substance biosynthetic process	0.48	3	KGN50396GA20OX2, KGN55763PYR1, KGN47512GA20OX
5	GO:0010468	regulation of gene expression	Biological Process	GO:0010467, GO:0060255	gene expression, regulation of macromolecule metabolic process	13.01	14	KGN60494ARF7, KGN61964MADS, KGN53780SEP1, KGN60494ARF19, KGN64011AGAMOUS, KGN48671IAA9, KGN65556AGL6, KGN54539PISTILLATA, KGN51488DELLA, KGN60494Aux/IAA, KGN50892ARF8, KGN46464IPT, KGN60009DEFICIENS, KGN57969FIE
5	GO:0031328	positive regulation of cellular biosynthetic process	Biological Process	GO:0031325, GO:0044249, GO:0009891, GO:0031326	positive regulation of cellular metabolic process, cellular biosynthetic process, positive regulation of biosynthetic process, regulation of cellular biosynthetic process	0.78	6	KGN61964MADS, KGN53780SEP1, KGN54539PISTILLATA, KGN64011AGAMOUS, KGN65556AGL6, KGN60009DEFICIENS
5	GO:0032870	cellular response to hormone stimulus	Biological Process	GO:0071310, GO:0071495, GO:0009725	cellular response to organic substance, cellular response to endogenous stimulus, response to hormone	3.23	9	KGN60494ARF7, KGN61222EIN1, KGN60494ARF19, KGN51488DELLA, KGN60494Aux/IAA, KGN55763PYR1, KGN50892ARF8, KGN48671IAA9, KGN55542PIN4
5	GO:0019219	regulation of nucleobase-containing compound metabolic process	Biological Process	GO:0080090, GO:0051171, GO:0031323, GO:0006139	regulation of primary metabolic process, regulation of nitrogen compound metabolic process, regulation of cellular metabolic process, nucleobase-containing compound metabolic process	2.76	14	KGN60494ARF7, KGN61964MADS, KGN53780SEP1, KGN60494ARF19, KGN64011AGAMOUS, KGN48671IAA9, KGN65556AGL6, KGN54539PISTILLATA, KGN51488DELLA, KGN60494Aux/IAA, KGN50892ARF8, KGN46464IPT, KGN60009DEFICIENS, KGN57969FIE
5	GO:0034645	cellular macromolecule biosynthetic process	Biological Process	GO:0009059, GO:0044249, GO:0044260	macromolecule biosynthetic process, cellular biosynthetic process, cellular macromolecule metabolic process	8.28	14	KGN60494ARF7, KGN61964MADS, KGN53780SEP1, KGN60494ARF19, KGN64011AGAMOUS, KGN48671IAA9, KGN65556AGL6, KGN54539PISTILLATA, KGN51488DELLA, KGN60494Aux/IAA, KGN50892ARF8, KGN46464IPT, KGN60009DEFICIENS, KGN57969FIE
5	GO:0071310	cellular response to organic substance	Biological Process	GO:0010033, GO:0070887	response to organic substance, cellular response to chemical stimulus	2.15	9	KGN60494ARF7, KGN61222EIN1, KGN60494ARF19, KGN51488DELLA, KGN60494Aux/IAA, KGN55763PYR1, KGN50892ARF8, KGN48671IAA9, KGN55542PIN4
5	GO:0018130	heterocycle biosynthetic process	Biological Process	GO:0046483, GO:0044249	heterocycle metabolic process, cellular biosynthetic process	1.79	14	KGN60494ARF7, KGN61964MADS, KGN53780SEP1, KGN60494ARF19, KGN64011AGAMOUS, KGN48671IAA9, KGN65556AGL6, KGN54539PISTILLATA, KGN51488DELLA, KGN60494Aux/IAA, KGN50892ARF8, KGN46464IPT, KGN60009DEFICIENS, KGN57969FIE
5	GO:0051252	regulation of RNA metabolic process	Biological Process	GO:0019219, GO:0016070, GO:0060255	regulation of nucleobase-containing compound metabolic process, RNA metabolic process, regulation of macromolecule metabolic process	4.61	14	KGN60494ARF7, KGN61964MADS, KGN53780SEP1, KGN60494ARF19, KGN64011AGAMOUS, KGN48671IAA9, KGN65556AGL6, KGN54539PISTILLATA, KGN51488DELLA, KGN60494Aux/IAA, KGN50892ARF8, KGN46464IPT, KGN60009DEFICIENS, KGN57969FIE
5	GO:0006796	phosphate-containing compound metabolic process	Biological Process	GO:0006793	phosphorus metabolic process	2.17	4	KGN61222EIN1, KGN51845RR16, KGN55763PYR1, KGN46119MEDEA
5	GO:0048367	shoot system development	Biological Process	GO:0048731	system development	1.08	3	KGN50396GA20OX2, KGN50892ARF8, KGN47512GA20OX
5	GO:0009685	gibberellin metabolic process	Biological Process	GO:0006082, GO:0016101	organic acid metabolic process, diterpenoid metabolic process	2.4	4	KGN65541GA2ox1, KGN65541GA2ox2, KGN50396GA20OX2, KGN47512GA20OX
5	GO:0009690	cytokinin metabolic process	Biological Process	GO:0046483, GO:0034754, GO:0009308, GO:0006725	heterocycle metabolic process, cellular hormone metabolic process, amine metabolic process, cellular aromatic compound metabolic process	3.6	3	KGN62632CKX2, KGN46845LOG, KGN54512CKX1
5	GO:0090304	nucleic acid metabolic process	Biological Process	GO:0043170, GO:0006139	macromolecule metabolic process, nucleobase-containing compound metabolic process	2	15	KGN60494ARF7, KGN61964MADS, KGN53780SEP1, KGN60494ARF19, KGN64011AGAMOUS, KGN48671IAA9, KGN65556AGL6, KGN51086WD40, KGN54539PISTILLATA, KGN51488DELLA, KGN60494Aux/IAA, KGN50892ARF8, KGN46464IPT, KGN60009DEFICIENS, KGN57969FIE
5	GO:0010557	positive regulation of macromolecule biosynthetic process	Biological Process	GO:0009059, GO:0009891, GO:0010556, GO:0010604	macromolecule biosynthetic process, positive regulation of biosynthetic process, regulation of macromolecule biosynthetic process, positive regulation of macromolecule metabolic process	0.78	6	KGN61964MADS, KGN53780SEP1, KGN54539PISTILLATA, KGN64011AGAMOUS, KGN65556AGL6, KGN60009DEFICIENS
5	GO:0009059	macromolecule biosynthetic process	Biological Process	GO:0043170, GO:1901576	macromolecule metabolic process, organic substance biosynthetic process	4.97	14	KGN60494ARF7, KGN61964MADS, KGN53780SEP1, KGN60494ARF19, KGN64011AGAMOUS, KGN48671IAA9, KGN65556AGL6, KGN54539PISTILLATA, KGN51488DELLA, KGN60494Aux/IAA, KGN50892ARF8, KGN46464IPT, KGN60009DEFICIENS, KGN57969FIE
5	GO:0045935	positive regulation of nucleobase-containing compound metabolic process	Biological Process	GO:0019219, GO:0031325, GO:0051173, GO:0006139	regulation of nucleobase-containing compound metabolic process, positive regulation of cellular metabolic process, positive regulation of nitrogen compound metabolic process, nucleobase-containing compound metabolic process	0.47	6	KGN61964MADS, KGN53780SEP1, KGN54539PISTILLATA, KGN64011AGAMOUS, KGN65556AGL6, KGN60009DEFICIENS
5	GO:0009733	response to auxin	Biological Process	GO:0009725	response to hormone	2.16	6	KGN60494ARF7, KGN60494ARF19, KGN60494Aux/IAA, KGN50892ARF8, KGN48671IAA9, KGN55542PIN4
5	GO:0006720	isoprenoid metabolic process	Biological Process	GO:0044255	cellular lipid metabolic process	0.52	4	KGN65541GA2ox1, KGN65541GA2ox2, KGN50396GA20OX2, KGN47512GA20OX
5	GO:0009908	flower development	Biological Process	GO:0090567	reproductive shoot system development	3	3	KGN50396GA20OX2, KGN50892ARF8, KGN47512GA20OX
5	GO:1901362	organic cyclic compound biosynthetic process	Biological Process	GO:1901360, GO:1901576	organic cyclic compound metabolic process, organic substance biosynthetic process	2.36	16	KGN60494ARF7, KGN61964MADS, KGN53780SEP1, KGN52768PAT, KGN60494ARF19, KGN64011AGAMOUS, KGN48671IAA9, KGN65556AGL6, KGN54539PISTILLATA, KGN51488DELLA, KGN60494Aux/IAA, KGN55763PYR1, KGN50892ARF8, KGN46464IPT, KGN60009DEFICIENS, KGN57969FIE
5	GO:0009308	amine metabolic process	Biological Process	GO:1901564	organonitrogen compound metabolic process	2.16	3	KGN62632CKX2, KGN46845LOG, KGN54512CKX1
5	GO:0010556	regulation of macromolecule biosynthetic process	Biological Process	GO:0009059, GO:0009889, GO:0060255	macromolecule biosynthetic process, regulation of biosynthetic process, regulation of macromolecule metabolic process	7.68	14	KGN60494ARF7, KGN61964MADS, KGN53780SEP1, KGN60494ARF19, KGN64011AGAMOUS, KGN48671IAA9, KGN65556AGL6, KGN54539PISTILLATA, KGN51488DELLA, KGN60494Aux/IAA, KGN50892ARF8, KGN46464IPT, KGN60009DEFICIENS, KGN57969FIE
5	GO:0009734	auxin-activated signaling pathway	Biological Process	GO:0009755, GO:0071365	hormone-mediated signaling pathway, cellular response to auxin stimulus	6	6	KGN60494ARF7, KGN60494ARF19, KGN60494Aux/IAA, KGN50892ARF8, KGN48671IAA9, KGN55542PIN4
5	GO:0034654	nucleobase-containing compound biosynthetic process	Biological Process	GO:1901362, GO:0006139, GO:0018130, GO:0044271, GO:0019438	organic cyclic compound biosynthetic process, nucleobase-containing compound metabolic process, heterocycle biosynthetic process, cellular nitrogen compound biosynthetic process, aromatic compound biosynthetic process	2.98	14	KGN60494ARF7, KGN61964MADS, KGN53780SEP1, KGN60494ARF19, KGN64011AGAMOUS, KGN48671IAA9, KGN65556AGL6, KGN54539PISTILLATA, KGN51488DELLA, KGN60494Aux/IAA, KGN50892ARF8, KGN46464IPT, KGN60009DEFICIENS, KGN57969FIE
5	GO:0031326	regulation of cellular biosynthetic process	Biological Process	GO:0044249, GO:0031323, GO:0009889	cellular biosynthetic process, regulation of cellular metabolic process, regulation of biosynthetic process	7.68	14	KGN60494ARF7, KGN61964MADS, KGN53780SEP1, KGN60494ARF19, KGN64011AGAMOUS, KGN48671IAA9, KGN65556AGL6, KGN54539PISTILLATA, KGN51488DELLA, KGN60494Aux/IAA, KGN50892ARF8, KGN46464IPT, KGN60009DEFICIENS, KGN57969FIE
5	GO:0009416	response to light stimulus	Biological Process	GO:0009314	response to radiation	4	4	KGN65541GA2ox1, KGN65541GA2ox2, KGN50396GA20OX2, KGN47512GA20OX
5	GO:0061458	reproductive system development	Biological Process	GO:0048731	system development	0.94	5	KGN50396GA20OX2, KGN52768PAT, KGN51488DELLA, KGN50892ARF8, KGN47512GA20OX
5	GO:0016053	organic acid biosynthetic process	Biological Process	GO:0044249, GO:0044283, GO:0006082, GO:1901576	cellular biosynthetic process, small molecule biosynthetic process, organic acid metabolic process, organic substance biosynthetic process	1.56	3	KGN50396GA20OX2, KGN52768PAT, KGN47512GA20OX
5	GO:0051254	positive regulation of RNA metabolic process	Biological Process	GO:0051252, GO:0045935, GO:0016070, GO:0010604	regulation of RNA metabolic process, positive regulation of nucleobase-containing compound metabolic process, RNA metabolic process, positive regulation of macromolecule metabolic process	0.78	6	KGN61964MADS, KGN53780SEP1, KGN54539PISTILLATA, KGN64011AGAMOUS, KGN65556AGL6, KGN60009DEFICIENS
5	GO:0044271	cellular nitrogen compound biosynthetic process	Biological Process	GO:0044249, GO:0034641	cellular biosynthetic process, cellular nitrogen compound metabolic process	1.79	14	KGN60494ARF7, KGN61964MADS, KGN53780SEP1, KGN60494ARF19, KGN64011AGAMOUS, KGN48671IAA9, KGN65556AGL6, KGN54539PISTILLATA, KGN51488DELLA, KGN60494Aux/IAA, KGN50892ARF8, KGN46464IPT, KGN60009DEFICIENS, KGN57969FIE
6	GO:0032774	RNA biosynthetic process	Biological Process	GO:0009059, GO:0016070, GO:0034654	macromolecule biosynthetic process, RNA metabolic process, nucleobase-containing compound biosynthetic process	4.97	14	KGN60494ARF7, KGN61964MADS, KGN53780SEP1, KGN60494ARF19, KGN64011AGAMOUS, KGN48671IAA9, KGN65556AGL6, KGN54539PISTILLATA, KGN51488DELLA, KGN60494Aux/IAA, KGN50892ARF8, KGN46464IPT, KGN60009DEFICIENS, KGN57969FIE
6	GO:0016310	phosphorylation	Biological Process	GO:0006796	phosphate-containing compound metabolic process	3.36	3	KGN61222EIN1, KGN51845RR16, KGN46119MEDEA
6	GO:0006351	transcription, DNA-templated	Biological Process	GO:0097659, GO:0034645, GO:0010467	nucleic acid-templated transcription, cellular macromolecule biosynthetic process, gene expression	13.8	14	KGN60494ARF7, KGN61964MADS, KGN53780SEP1, KGN60494ARF19, KGN64011AGAMOUS, KGN48671IAA9, KGN65556AGL6, KGN54539PISTILLATA, KGN51488DELLA, KGN60494Aux/IAA, KGN50892ARF8, KGN46464IPT, KGN60009DEFICIENS, KGN57969FIE
6	GO:2000112	regulation of cellular macromolecule biosynthetic process	Biological Process	GO:0034645, GO:0010556, GO:0031326	cellular macromolecule biosynthetic process, regulation of macromolecule biosynthetic process, regulation of cellular biosynthetic process	12.79	14	KGN60494ARF7, KGN61964MADS, KGN53780SEP1, KGN60494ARF19, KGN64011AGAMOUS, KGN48671IAA9, KGN65556AGL6, KGN54539PISTILLATA, KGN51488DELLA, KGN60494Aux/IAA, KGN50892ARF8, KGN46464IPT, KGN60009DEFICIENS, KGN57969FIE
6	GO:0071365	cellular response to auxin stimulus	Biological Process	GO:0032870, GO:0009733	cellular response to hormone stimulus, response to auxin	3.6	6	KGN60494ARF7, KGN60494ARF19, KGN60494Aux/IAA, KGN50892ARF8, KGN48671IAA9, KGN55542PIN4
6	GO:2001141	regulation of RNA biosynthetic process	Biological Process	GO:0051252, GO:0032774, GO:0010556, GO:0031326	regulation of RNA metabolic process, RNA biosynthetic process, regulation of macromolecule biosynthetic process, regulation of cellular biosynthetic process	7.68	14	KGN60494ARF7, KGN61964MADS, KGN53780SEP1, KGN60494ARF19, KGN64011AGAMOUS, KGN48671IAA9, KGN65556AGL6, KGN54539PISTILLATA, KGN51488DELLA, KGN60494Aux/IAA, KGN50892ARF8, KGN46464IPT, KGN60009DEFICIENS, KGN57969FIE
6	GO:0006355	regulation of transcription, DNA-templated	Biological Process	GO:0006351, GO:2000112, GO:0010468, GO:1903506	transcription, DNA-templated, regulation of cellular macromolecule biosynthetic process, regulation of gene expression, regulation of nucleic acid-templated transcription	21.32	14	KGN60494ARF7, KGN61964MADS, KGN53780SEP1, KGN60494ARF19, KGN64011AGAMOUS, KGN48671IAA9, KGN65556AGL6, KGN54539PISTILLATA, KGN51488DELLA, KGN60494Aux/IAA, KGN50892ARF8, KGN46464IPT, KGN60009DEFICIENS, KGN57969FIE
6	GO:0016070	RNA metabolic process	Biological Process	GO:0090304	nucleic acid metabolic process	3.34	15	KGN60494ARF7, KGN61964MADS, KGN53780SEP1, KGN60494ARF19, KGN64011AGAMOUS, KGN48671IAA9, KGN65556AGL6, KGN51086WD40, KGN54539PISTILLATA, KGN51488DELLA, KGN60494Aux/IAA, KGN50892ARF8, KGN46464IPT, KGN60009DEFICIENS, KGN57969FIE
6	GO:0006721	terpenoid metabolic process	Biological Process	GO:0006720	isoprenoid metabolic process	0.86	4	KGN65541GA2ox1, KGN65541GA2ox2, KGN50396GA20OX2, KGN47512GA20OX
6	GO:1902680	positive regulation of RNA biosynthetic process	Biological Process	GO:2001141, GO:0010557, GO:0051254, GO:0032774, GO:0031328	regulation of RNA biosynthetic process, positive regulation of macromolecule biosynthetic process, positive regulation of RNA metabolic process, RNA biosynthetic process, positive regulation of cellular biosynthetic process	1.3	6	KGN61964MADS, KGN53780SEP1, KGN54539PISTILLATA, KGN64011AGAMOUS, KGN65556AGL6, KGN60009DEFICIENS
7	GO:0097659	nucleic acid-templated transcription	Biological Process	GO:0032774	RNA biosynthetic process	8.28	14	KGN60494ARF7, KGN61964MADS, KGN53780SEP1, KGN60494ARF19, KGN64011AGAMOUS, KGN48671IAA9, KGN65556AGL6, KGN54539PISTILLATA, KGN51488DELLA, KGN60494Aux/IAA, KGN50892ARF8, KGN46464IPT, KGN60009DEFICIENS, KGN57969FIE
7	GO:1903508	positive regulation of nucleic acid-templated transcription	Biological Process	GO:0097659, GO:1902680, GO:1903506	nucleic acid-templated transcription, positive regulation of RNA biosynthetic process, regulation of nucleic acid-templated transcription	2.16	6	KGN61964MADS, KGN53780SEP1, KGN54539PISTILLATA, KGN64011AGAMOUS, KGN65556AGL6, KGN60009DEFICIENS
7	GO:0045893	positive regulation of transcription, DNA-templated	Biological Process	GO:0006355, GO:0006351, GO:1903508	regulation of transcription, DNA-templated, transcription, DNA-templated, positive regulation of nucleic acid-templated transcription	3.6	6	KGN61964MADS, KGN53780SEP1, KGN54539PISTILLATA, KGN64011AGAMOUS, KGN65556AGL6, KGN60009DEFICIENS
7	GO:1903506	regulation of nucleic acid-templated transcription	Biological Process	GO:2001141, GO:0097659	regulation of RNA biosynthetic process, nucleic acid-templated transcription	12.79	14	KGN60494ARF7, KGN61964MADS, KGN53780SEP1, KGN60494ARF19, KGN64011AGAMOUS, KGN48671IAA9, KGN65556AGL6, KGN54539PISTILLATA, KGN51488DELLA, KGN60494Aux/IAA, KGN50892ARF8, KGN46464IPT, KGN60009DEFICIENS, KGN57969FIE
7	GO:0006357	regulation of transcription by RNA polymerase II	Biological Process	GO:0006355, GO:0006366	regulation of transcription, DNA-templated, transcription by RNA polymerase II	12.2	8	KGN61964MADS, KGN53780SEP1, KGN54539PISTILLATA, KGN64011AGAMOUS, KGN65556AGL6, KGN46464IPT, KGN60009DEFICIENS, KGN57969FIE
7	GO:0016101	diterpenoid metabolic process	Biological Process	GO:0006721	terpenoid metabolic process	1.44	4	KGN65541GA2ox1, KGN65541GA2ox2, KGN50396GA20OX2, KGN47512GA20OX
7	GO:0006366	transcription by RNA polymerase II	Biological Process	GO:0006351	transcription, DNA-templated	9	8	KGN61964MADS, KGN53780SEP1, KGN54539PISTILLATA, KGN64011AGAMOUS, KGN46464IPT, KGN65556AGL6, KGN60009DEFICIENS, KGN57969FIE
8	GO:0045944	positive regulation of transcription by RNA polymerase II	Biological Process	GO:0006366, GO:0045893, GO:0006357	transcription by RNA polymerase II, positive regulation of transcription, DNA-templated, regulation of transcription by RNA polymerase II	6	6	KGN61964MADS, KGN53780SEP1, KGN54539PISTILLATA, KGN64011AGAMOUS, KGN65556AGL6, KGN60009DEFICIENS

## Sheet: Sheet2
Level	GO ID	GO Name	GO Type	Parents (ACC)	Parents (Name)	Nodescore	#Seqs	Sequence Names
1	GO:0003674	molecular_function	Molecular Function			20.62	34	KGN60494ARF7, KGN65541GA2ox1, KGN61964MADS, KGN65541GA2ox2, KGN52768PAT, KGN60494ARF19, KGN64011AGAMOUS, KGN65556AGL6, KGN55834FIS2, KGN54512CKX1, KGN62632CKX2, KGN50396GA20OX2, KGN54539PISTILLATA, KGN51488DELLA, KGN51845RR16, KGN48287IAA, KGN46464IPT, KGN60009DEFICIENS, KGN57969FIE, KGN56791YUCCA, KGN61222EIN1, KGN53780SEP1, KGN46546CYP78A6, KGN52582CYP735A1, KGN48323GID1, KGN52582CYP735A2, KGN4…
2	GO:0140110	transcription regulator activity	Molecular Function	GO:0003674	molecular_function	5.88	7	KGN61964MADS, KGN53780SEP1, KGN54539PISTILLATA, KGN51488DELLA, KGN64011AGAMOUS, KGN46464IPT, KGN60009DEFICIENS
2	GO:0003824	catalytic activity	Molecular Function	GO:0003674	molecular_function	11.35	21	KGN56791YUCCA, KGN65541GA2ox1, KGN61222EIN1, KGN61964MADS, KGN65541GA2ox2, KGN52768PAT, KGN46546CYP78A6, KGN52582CYP735A1, KGN48323GID1, KGN54512CKX1, KGN52582CYP735A2, KGN62632CKX2, KGN50396GA20OX2, KGN46845LOG, KGN58009GH3, KGN51845RR16, KGN55763PYR1, KGN48287IAA, KGN48287INO, KGN46119MEDEA, KGN47512GA20OX
2	GO:0005488	binding	Molecular Function	GO:0003674	molecular_function	14.89	28	KGN60494ARF7, KGN65541GA2ox1, KGN61964MADS, KGN65541GA2ox2, KGN52768PAT, KGN60494ARF19, KGN64011AGAMOUS, KGN65556AGL6, KGN55834FIS2, KGN54512CKX1, KGN62632CKX2, KGN54539PISTILLATA, KGN50396GA20OX2, KGN51488DELLA, KGN46464IPT, KGN60009DEFICIENS, KGN57969FIE, KGN56791YUCCA, KGN61222EIN1, KGN53780SEP1, KGN46546CYP78A6, KGN52582CYP735A1, KGN52582CYP735A2, KGN60494Aux/IAA, KGN55763PYR1, KGN50892ARF8, …
3	GO:1901363	heterocyclic compound binding	Molecular Function	GO:0005488	binding	12.25	22	KGN56791YUCCA, KGN60494ARF7, KGN61964MADS, KGN61222EIN1, KGN53780SEP1, KGN52768PAT, KGN60494ARF19, KGN64011AGAMOUS, KGN46546CYP78A6, KGN65556AGL6, KGN55834FIS2, KGN54512CKX1, KGN52582CYP735A1, KGN52582CYP735A2, KGN62632CKX2, KGN54539PISTILLATA, KGN51488DELLA, KGN60494Aux/IAA, KGN55763PYR1, KGN50892ARF8, KGN46464IPT, KGN60009DEFICIENS
3	GO:0016787	hydrolase activity	Molecular Function	GO:0003824	catalytic activity	5.86	5	KGN61964MADS, KGN46845LOG, KGN48287IAA, KGN48287INO, KGN48323GID1
3	GO:0003700	DNA-binding transcription factor activity	Molecular Function	GO:0140110	transcription regulator activity	7.8	6	KGN61964MADS, KGN53780SEP1, KGN54539PISTILLATA, KGN51488DELLA, KGN64011AGAMOUS, KGN60009DEFICIENS
3	GO:0016491	oxidoreductase activity	Molecular Function	GO:0003824	catalytic activity	10.68	11	KGN52582CYP735A2, KGN56791YUCCA, KGN65541GA2ox1, KGN62632CKX2, KGN65541GA2ox2, KGN50396GA20OX2, KGN55763PYR1, KGN46546CYP78A6, KGN47512GA20OX, KGN52582CYP735A1, KGN54512CKX1
3	GO:0005515	protein binding	Molecular Function	GO:0005488	binding	5.16	8	KGN61964MADS, KGN53780SEP1, KGN54539PISTILLATA, KGN55763PYR1, KGN64011AGAMOUS, KGN46464IPT, KGN65556AGL6, KGN60009DEFICIENS
3	GO:0043167	ion binding	Molecular Function	GO:0005488	binding	6.7	15	KGN56791YUCCA, KGN65541GA2ox1, KGN61222EIN1, KGN65541GA2ox2, KGN52768PAT, KGN46546CYP78A6, KGN55834FIS2, KGN54512CKX1, KGN52582CYP735A1, KGN52582CYP735A2, KGN62632CKX2, KGN50396GA20OX2, KGN55763PYR1, KGN46119MEDEA, KGN47512GA20OX
3	GO:0097159	organic cyclic compound binding	Molecular Function	GO:0005488	binding	12.25	22	KGN56791YUCCA, KGN60494ARF7, KGN61964MADS, KGN61222EIN1, KGN53780SEP1, KGN52768PAT, KGN60494ARF19, KGN64011AGAMOUS, KGN46546CYP78A6, KGN65556AGL6, KGN55834FIS2, KGN54512CKX1, KGN52582CYP735A1, KGN52582CYP735A2, KGN62632CKX2, KGN54539PISTILLATA, KGN51488DELLA, KGN60494Aux/IAA, KGN55763PYR1, KGN50892ARF8, KGN46464IPT, KGN60009DEFICIENS
3	GO:0036094	small molecule binding	Molecular Function	GO:0005488	binding	2.53	6	KGN56791YUCCA, KGN61222EIN1, KGN62632CKX2, KGN52768PAT, KGN55763PYR1, KGN54512CKX1
3	GO:0016740	transferase activity	Molecular Function	GO:0003824	catalytic activity	1.86	4	KGN61222EIN1, KGN52768PAT, KGN51845RR16, KGN46119MEDEA
4	GO:0016705	oxidoreductase activity, acting on paired donors, with incorporation or reduction of molecular oxygen	Molecular Function	GO:0016491	oxidoreductase activity	11.59	9	KGN65541GA2ox1, KGN56791YUCCA, KGN52582CYP735A2, KGN65541GA2ox2, KGN50396GA20OX2, KGN55763PYR1, KGN46546CYP78A6, KGN47512GA20OX, KGN52582CYP735A1
4	GO:0046983	protein dimerization activity	Molecular Function	GO:0005515	protein binding	7.6	7	KGN61964MADS, KGN53780SEP1, KGN54539PISTILLATA, KGN55763PYR1, KGN64011AGAMOUS, KGN65556AGL6, KGN60009DEFICIENS
4	GO:0046906	tetrapyrrole binding	Molecular Function	GO:0097159, GO:1901363	organic cyclic compound binding, heterocyclic compound binding	2.4	4	KGN52582CYP735A2, KGN55763PYR1, KGN46546CYP78A6, KGN52582CYP735A1
4	GO:0003676	nucleic acid binding	Molecular Function	GO:0097159, GO:1901363	organic cyclic compound binding, heterocyclic compound binding	15.19	13	KGN60494ARF7, KGN61964MADS, KGN53780SEP1, KGN60494ARF19, KGN64011AGAMOUS, KGN65556AGL6, KGN55834FIS2, KGN54539PISTILLATA, KGN51488DELLA, KGN60494Aux/IAA, KGN50892ARF8, KGN46464IPT, KGN60009DEFICIENS
4	GO:0000981	DNA-binding transcription factor activity, RNA polymerase II-specific	Molecular Function	GO:0003700	DNA-binding transcription factor activity	3	3	KGN61964MADS, KGN53780SEP1, KGN64011AGAMOUS
4	GO:0051213	dioxygenase activity	Molecular Function	GO:0016491	oxidoreductase activity	1.51	4	KGN65541GA2ox1, KGN65541GA2ox2, KGN50396GA20OX2, KGN47512GA20OX
4	GO:0004497	monooxygenase activity	Molecular Function	GO:0016491	oxidoreductase activity	6.08	5	KGN56791YUCCA, KGN52582CYP735A2, KGN55763PYR1, KGN46546CYP78A6, KGN52582CYP735A1
4	GO:0000166	nucleotide binding	Molecular Function	GO:0036094, GO:1901265	small molecule binding, nucleoside phosphate binding	3.25	4	KGN56791YUCCA, KGN61222EIN1, KGN62632CKX2, KGN54512CKX1
4	GO:0043168	anion binding	Molecular Function	GO:0043167	ion binding	3.7	6	KGN56791YUCCA, KGN61222EIN1, KGN62632CKX2, KGN52768PAT, KGN55763PYR1, KGN54512CKX1
4	GO:0016772	transferase activity, transferring phosphorus-containing groups	Molecular Function	GO:0016740	transferase activity	2.02	3	KGN61222EIN1, KGN51845RR16, KGN46119MEDEA
4	GO:1901265	nucleoside phosphate binding	Molecular Function	GO:0097159, GO:1901363	organic cyclic compound binding, heterocyclic compound binding	2.23	4	KGN56791YUCCA, KGN61222EIN1, KGN62632CKX2, KGN54512CKX1
4	GO:0043169	cation binding	Molecular Function	GO:0043167	ion binding	7.46	11	KGN65541GA2ox1, KGN52582CYP735A2, KGN61222EIN1, KGN65541GA2ox2, KGN50396GA20OX2, KGN55763PYR1, KGN46546CYP78A6, KGN55834FIS2, KGN46119MEDEA, KGN47512GA20OX, KGN52582CYP735A1
5	GO:0016706	2-oxoglutarate-dependent dioxygenase activity	Molecular Function	GO:0016705, GO:0051213	oxidoreductase activity, acting on paired donors, with incorporation or reduction of molecular oxygen, dioxygenase activity	2.52	4	KGN65541GA2ox1, KGN65541GA2ox2, KGN50396GA20OX2, KGN47512GA20OX
5	GO:0016709	oxidoreductase activity, acting on paired donors, with incorporation or reduction of molecular oxygen, NAD(P)H as one donor, and incorporation of one atom of oxygen	Molecular Function	GO:0016705, GO:0004497	oxidoreductase activity, acting on paired donors, with incorporation or reduction of molecular oxygen, monooxygenase activity	1.8	3	KGN56791YUCCA, KGN55763PYR1, KGN46546CYP78A6
5	GO:0046872	metal ion binding	Molecular Function	GO:0043169	cation binding	12.44	11	KGN52582CYP735A2, KGN65541GA2ox1, KGN61222EIN1, KGN65541GA2ox2, KGN50396GA20OX2, KGN55763PYR1, KGN46546CYP78A6, KGN55834FIS2, KGN46119MEDEA, KGN47512GA20OX, KGN52582CYP735A1
5	GO:0001067	transcription regulatory region nucleic acid binding	Molecular Function	GO:0003676	nucleic acid binding	3.31	6	KGN61964MADS, KGN53780SEP1, KGN54539PISTILLATA, KGN64011AGAMOUS, KGN65556AGL6, KGN60009DEFICIENS
5	GO:0016301	kinase activity	Molecular Function	GO:0016772	transferase activity, transferring phosphorus-containing groups	3.22	3	KGN61222EIN1, KGN51845RR16, KGN46119MEDEA
5	GO:0050660	flavin adenine dinucleotide binding	Molecular Function	GO:0043168, GO:0000166	anion binding, nucleotide binding	4.2	3	KGN56791YUCCA, KGN62632CKX2, KGN54512CKX1
5	GO:0020037	heme binding	Molecular Function	GO:0046906	tetrapyrrole binding	4	4	KGN52582CYP735A2, KGN55763PYR1, KGN46546CYP78A6, KGN52582CYP735A1
5	GO:0003677	DNA binding	Molecular Function	GO:0003676	nucleic acid binding	23.19	13	KGN60494ARF7, KGN61964MADS, KGN53780SEP1, KGN60494ARF19, KGN64011AGAMOUS, KGN65556AGL6, KGN55834FIS2, KGN54539PISTILLATA, KGN51488DELLA, KGN60494Aux/IAA, KGN50892ARF8, KGN46464IPT, KGN60009DEFICIENS
6	GO:0046914	transition metal ion binding	Molecular Function	GO:0046872	metal ion binding	2.4	4	KGN52582CYP735A2, KGN55763PYR1, KGN46546CYP78A6, KGN52582CYP735A1
6	GO:0003690	double-stranded DNA binding	Molecular Function	GO:0003677	DNA binding	8.99	7	KGN61964MADS, KGN53780SEP1, KGN54539PISTILLATA, KGN64011AGAMOUS, KGN65556AGL6, KGN46464IPT, KGN60009DEFICIENS
6	GO:0000976	transcription cis-regulatory region binding	Molecular Function	GO:0001067, GO:1990837	transcription regulatory region nucleic acid binding, sequence-specific double-stranded DNA binding	5.52	6	KGN61964MADS, KGN53780SEP1, KGN54539PISTILLATA, KGN64011AGAMOUS, KGN65556AGL6, KGN60009DEFICIENS
6	GO:0043565	sequence-specific DNA binding	Molecular Function	GO:0003677	DNA binding	8.99	7	KGN61964MADS, KGN53780SEP1, KGN54539PISTILLATA, KGN51488DELLA, KGN64011AGAMOUS, KGN65556AGL6, KGN60009DEFICIENS
7	GO:1990837	sequence-specific double-stranded DNA binding	Molecular Function	GO:0003690, GO:0043565	double-stranded DNA binding, sequence-specific DNA binding	3.31	6	KGN61964MADS, KGN53780SEP1, KGN54539PISTILLATA, KGN64011AGAMOUS, KGN65556AGL6, KGN60009DEFICIENS
7	GO:0000987	cis-regulatory region sequence-specific DNA binding	Molecular Function	GO:0000976	transcription cis-regulatory region binding	4.2	3	KGN61964MADS, KGN53780SEP1, KGN64011AGAMOUS
7	GO:0000977	RNA polymerase II transcription regulatory region sequence-specific DNA binding	Molecular Function	GO:0000976	transcription cis-regulatory region binding	6.2	5	KGN61964MADS, KGN53780SEP1, KGN54539PISTILLATA, KGN65556AGL6, KGN60009DEFICIENS
7	GO:0005506	iron ion binding	Molecular Function	GO:0046914	transition metal ion binding	4	4	KGN52582CYP735A2, KGN55763PYR1, KGN46546CYP78A6, KGN52582CYP735A1

## Sheet: Sheet3
Level	GO ID	GO Name	GO Type	Parents (ACC)	Parents (Name)	Nodescore	#Seqs	Sequence Names
1	GO:0005575	cellular_component	Cellular Component			7.44	25	KGN60494ARF7, KGN61964MADS, KGN52768PAT, KGN60494ARF19, KGN64011AGAMOUS, KGN48671IAA9, KGN65556AGL6, KGN55834FIS2, KGN62632CKX2, KGN51086WD40, KGN54539PISTILLATA, KGN51488DELLA, KGN46464IPT, KGN60009DEFICIENS, KGN57969FIE, KGN61222EIN1, KGN53780SEP1, KGN46546CYP78A6, KGN55542PIN4, KGN46845LOG, KGN58009GH3, KGN60494Aux/IAA, KGN55763PYR1, KGN50892ARF8, KGN46119MEDEA
2	GO:0110165	cellular anatomical entity	Cellular Component	GO:0005575	cellular_component	12.21	25	KGN60494ARF7, KGN61964MADS, KGN52768PAT, KGN60494ARF19, KGN64011AGAMOUS, KGN48671IAA9, KGN65556AGL6, KGN55834FIS2, KGN62632CKX2, KGN51086WD40, KGN54539PISTILLATA, KGN51488DELLA, KGN46464IPT, KGN60009DEFICIENS, KGN57969FIE, KGN61222EIN1, KGN53780SEP1, KGN46546CYP78A6, KGN55542PIN4, KGN46845LOG, KGN58009GH3, KGN60494Aux/IAA, KGN55763PYR1, KGN50892ARF8, KGN46119MEDEA
2	GO:0032991	protein-containing complex	Cellular Component	GO:0005575	cellular_component	0.43	2	KGN51086WD40, KGN57969FIE
3	GO:0031224	intrinsic component of membrane	Cellular Component	GO:0110165, GO:0016020	cellular anatomical entity, membrane	4.93	8	KGN61222EIN1, KGN61964MADS, KGN62632CKX2, KGN52768PAT, KGN50892ARF8, KGN46546CYP78A6, KGN46119MEDEA, KGN55542PIN4
3	GO:0005737	cytoplasm	Cellular Component	GO:0110165, GO:0005622	cellular anatomical entity, intracellular anatomical structure	9.02	6	KGN61222EIN1, KGN62632CKX2, KGN46845LOG, KGN58009GH3, KGN55763PYR1, KGN46119MEDEA
3	GO:0043226	organelle	Cellular Component	GO:0110165	cellular anatomical entity	4.81	20	KGN60494ARF7, KGN61222EIN1, KGN61964MADS, KGN53780SEP1, KGN60494ARF19, KGN64011AGAMOUS, KGN48671IAA9, KGN65556AGL6, KGN55834FIS2, KGN51086WD40, KGN54539PISTILLATA, KGN46845LOG, KGN51488DELLA, KGN60494Aux/IAA, KGN55763PYR1, KGN50892ARF8, KGN46464IPT, KGN60009DEFICIENS, KGN46119MEDEA, KGN57969FIE
3	GO:0016020	membrane	Cellular Component	GO:0110165	cellular anatomical entity	3.92	9	KGN61222EIN1, KGN61964MADS, KGN62632CKX2, KGN52768PAT, KGN55763PYR1, KGN50892ARF8, KGN46546CYP78A6, KGN46119MEDEA, KGN55542PIN4
3	GO:0005829	cytosol	Cellular Component	GO:0110165, GO:0005737	cellular anatomical entity, cytoplasm	2	2	KGN46845LOG, KGN55763PYR1
3	GO:0012505	endomembrane system	Cellular Component	GO:0110165	cellular anatomical entity	1.56	2	KGN61222EIN1, KGN55763PYR1
3	GO:0140513	nuclear protein-containing complex	Cellular Component	GO:0032991, GO:0005634	protein-containing complex, nucleus	0.72	2	KGN51086WD40, KGN57969FIE
3	GO:0005622	intracellular anatomical structure	Cellular Component	GO:0110165	cellular anatomical entity	10.18	22	KGN60494ARF7, KGN61222EIN1, KGN61964MADS, KGN53780SEP1, KGN60494ARF19, KGN64011AGAMOUS, KGN48671IAA9, KGN65556AGL6, KGN55834FIS2, KGN62632CKX2, KGN51086WD40, KGN46845LOG, KGN54539PISTILLATA, KGN58009GH3, KGN51488DELLA, KGN60494Aux/IAA, KGN55763PYR1, KGN50892ARF8, KGN46464IPT, KGN60009DEFICIENS, KGN46119MEDEA, KGN57969FIE
4	GO:0043227	membrane-bounded organelle	Cellular Component	GO:0043226	organelle	8.01	20	KGN60494ARF7, KGN61222EIN1, KGN61964MADS, KGN53780SEP1, KGN60494ARF19, KGN64011AGAMOUS, KGN48671IAA9, KGN65556AGL6, KGN55834FIS2, KGN51086WD40, KGN54539PISTILLATA, KGN46845LOG, KGN51488DELLA, KGN60494Aux/IAA, KGN55763PYR1, KGN50892ARF8, KGN46464IPT, KGN60009DEFICIENS, KGN46119MEDEA, KGN57969FIE
4	GO:0005783	endoplasmic reticulum	Cellular Component	GO:0012505, GO:0043231, GO:0005737	endomembrane system, intracellular membrane-bounded organelle, cytoplasm	2.36	2	KGN61222EIN1, KGN55763PYR1
4	GO:0031090	organelle membrane	Cellular Component	GO:0043227, GO:0016020	membrane-bounded organelle, membrane	0.73	2	KGN61222EIN1, KGN46119MEDEA
4	GO:0043229	intracellular organelle	Cellular Component	GO:0005622, GO:0043226	intracellular anatomical structure, organelle	7.87	20	KGN60494ARF7, KGN61222EIN1, KGN61964MADS, KGN53780SEP1, KGN60494ARF19, KGN64011AGAMOUS, KGN48671IAA9, KGN65556AGL6, KGN55834FIS2, KGN51086WD40, KGN54539PISTILLATA, KGN46845LOG, KGN51488DELLA, KGN60494Aux/IAA, KGN55763PYR1, KGN50892ARF8, KGN46464IPT, KGN60009DEFICIENS, KGN46119MEDEA, KGN57969FIE
4	GO:0016021	integral component of membrane	Cellular Component	GO:0031224	intrinsic component of membrane	8.22	8	KGN61222EIN1, KGN61964MADS, KGN62632CKX2, KGN52768PAT, KGN50892ARF8, KGN46546CYP78A6, KGN46119MEDEA, KGN55542PIN4
5	GO:0043231	intracellular membrane-bounded organelle	Cellular Component	GO:0043227, GO:0043229	membrane-bounded organelle, intracellular organelle	12.88	20	KGN60494ARF7, KGN61222EIN1, KGN61964MADS, KGN53780SEP1, KGN60494ARF19, KGN64011AGAMOUS, KGN48671IAA9, KGN65556AGL6, KGN55834FIS2, KGN51086WD40, KGN54539PISTILLATA, KGN46845LOG, KGN51488DELLA, KGN60494Aux/IAA, KGN55763PYR1, KGN50892ARF8, KGN46464IPT, KGN60009DEFICIENS, KGN46119MEDEA, KGN57969FIE
6	GO:0005634	nucleus	Cellular Component	GO:0043231	intracellular membrane-bounded organelle	18.43	18	KGN60494ARF7, KGN61964MADS, KGN53780SEP1, KGN60494ARF19, KGN64011AGAMOUS, KGN48671IAA9, KGN65556AGL6, KGN55834FIS2, KGN51086WD40, KGN54539PISTILLATA, KGN46845LOG, KGN51488DELLA, KGN60494Aux/IAA, KGN55763PYR1, KGN50892ARF8, KGN46464IPT, KGN60009DEFICIENS, KGN57969FIE
