# Supplementary material for: Genome-wide identification and characterization of parthenocarpic fruit set-related gene homologs in cucumber (Cucumis sativus L.)
Source: Sci Rep. 2023 Feb 10;13:2403. doi: 10.1038/s41598-023-29660-3 (PMC9918540; doi:10.1038/s41598-023-29660-3)
Supplement: Supplementary file 3 — Supplementary Information 3. [file 41598_2023_29660_MOESM3_ESM.xlsx]

## Sheet: Supplementary table S3
source	term_name	term_id	adjusted_p_value	negative_log10_of_adjusted_p_value	term_size	query_size	intersection_size	effective_domain_size	intersections
GO:MF	double-stranded DNA binding	GO:0003690	0.00535901	2.27092	438	32	7	14241	CSA_4G358770,CSA_3G865440,CSA_4G126990,CSA_5G315370,CSA_6G095310,CSA_2G277060,CSA_1G446900
GO:MF	gibberellin 20-oxidase activity	GO:0045544	0.00608892	2.21546	5	32	2	14241	CSA_6G351370,CSA_5G172270
GO:MF	RNA polymerase II transcription regulatory region sequence-specific DNA binding	GO:0000977	0.00791784	2.10139	192	32	5	14241	CSA_4G358770,CSA_3G865440,CSA_4G126990,CSA_2G277060,CSA_1G446900
GO:MF	oxidoreductase activity, acting on paired donors, with incorporation or reduction of molecular oxygen	GO:0016705	0.0107653	1.96797	334	32	6	14241	CSA_3G133910,CSA_6G351370,CSA_5G644580,CSA_5G172270,CSA_1G439830,CSA_6G108440
GO:MF	transcription cis-regulatory region binding	GO:0000976	0.0141474	1.84932	351	32	6	14241	CSA_4G358770,CSA_3G865440,CSA_4G126990,CSA_5G315370,CSA_2G277060,CSA_1G446900
GO:MF	transcription regulatory region nucleic acid binding	GO:0001067	0.0141474	1.84932	351	32	6	14241	CSA_4G358770,CSA_3G865440,CSA_4G126990,CSA_5G315370,CSA_2G277060,CSA_1G446900
GO:MF	cytokinin dehydrogenase activity	GO:0019139	0.0169773	1.77013	8	32	2	14241	CSA_4G343590,CSA_2G362450
GO:MF	sequence-specific double-stranded DNA binding	GO:1990837	0.0172656	1.76282	364	32	6	14241	CSA_4G358770,CSA_3G865440,CSA_4G126990,CSA_5G315370,CSA_2G277060,CSA_1G446900
GO:MF	2-oxoglutarate-dependent dioxygenase activity	GO:0016706	0.0235016	1.6289	50	32	3	14241	CSA_6G351370,CSA_5G172270,CSA_1G439830
GO:BP	post-embryonic development	GO:0009791	0.000807574	3.09282	416	29	8	13111	CSA_5G569350,CSA_4G358770,CSA_3G865440,CSA_6G351370,CSA_5G315370,CSA_5G172270,CSA_6G497220,CSA_4G006320
GO:BP	hormone-mediated signaling pathway	GO:0009755	0.000836997	3.07728	418	29	8	13111	CSA_5G569350,CSA_4G664490,CSA_2G000030,CSA_5G315370,CSA_2G070880,CSA_5G603910,CSA_3G011650,CSA_6G497220
GO:BP	cellular response to hormone stimulus	GO:0032870	0.000964021	3.01591	426	29	8	13111	CSA_5G569350,CSA_4G664490,CSA_2G000030,CSA_5G315370,CSA_2G070880,CSA_5G603910,CSA_3G011650,CSA_6G497220
GO:BP	cellular response to endogenous stimulus	GO:0071495	0.00101572	2.99323	429	29	8	13111	CSA_5G569350,CSA_4G664490,CSA_2G000030,CSA_5G315370,CSA_2G070880,CSA_5G603910,CSA_3G011650,CSA_6G497220
GO:BP	reproductive structure development	GO:0048608	0.00174223	2.7589	322	29	7	13111	CSA_5G569350,CSA_4G358770,CSA_3G865440,CSA_6G351370,CSA_5G315370,CSA_5G172270,CSA_4G006320
GO:BP	reproductive system development	GO:0061458	0.00177817	2.75003	323	29	7	13111	CSA_5G569350,CSA_4G358770,CSA_3G865440,CSA_6G351370,CSA_5G315370,CSA_5G172270,CSA_4G006320
GO:BP	post-embryonic plant organ morphogenesis	GO:0090697	0.00228094	2.64189	17	29	3	13111	CSA_4G358770,CSA_3G865440,CSA_6G497220
GO:BP	cellular response to organic substance	GO:0071310	0.00275502	2.55988	491	29	8	13111	CSA_5G569350,CSA_4G664490,CSA_2G000030,CSA_5G315370,CSA_2G070880,CSA_5G603910,CSA_3G011650,CSA_6G497220
GO:BP	gibberellin metabolic process	GO:0009685	0.0038069	2.41943	20	29	3	13111	CSA_6G351370,CSA_5G172270,CSA_1G439830
GO:BP	flower development	GO:0009908	0.00381721	2.41825	136	29	5	13111	CSA_4G358770,CSA_3G865440,CSA_6G351370,CSA_5G315370,CSA_5G172270
GO:BP	developmental process involved in reproduction	GO:0003006	0.0038898	2.41007	364	29	7	13111	CSA_5G569350,CSA_4G358770,CSA_3G865440,CSA_6G351370,CSA_5G315370,CSA_5G172270,CSA_4G006320
GO:BP	reproductive shoot system development	GO:0090567	0.00395574	2.40277	137	29	5	13111	CSA_4G358770,CSA_3G865440,CSA_6G351370,CSA_5G315370,CSA_5G172270
GO:BP	specification of floral organ identity	GO:0010093	0.00498178	2.30262	3	29	2	13111	CSA_4G358770,CSA_3G865440
GO:BP	specification of plant organ identity	GO:0090701	0.00498178	2.30262	3	29	2	13111	CSA_4G358770,CSA_3G865440
GO:BP	floral organ formation	GO:0048449	0.00498178	2.30262	3	29	2	13111	CSA_4G358770,CSA_3G865440
GO:BP	biological regulation	GO:0065007	0.00612027	2.21323	3942	29	20	13111	CSA_5G569350,CSA_4G664490,CSA_4G358770,CSA_3G865440,CSA_3G416130,CSA_4G126990,CSA_2G000030,CSA_5G315370,CSA_7G232550,CSA_6G095310,CSA_2G070880,CSA_5G603910,CSA_3G011650,CSA_4G343590,CSA_2G362450,CSA_2G277060,CSA_6G454350,CSA_6G497220,CSA_1G446900,CSA_4G006320
GO:BP	system development	GO:0048731	0.0061393	2.21188	548	29	8	13111	CSA_5G569350,CSA_4G358770,CSA_3G865440,CSA_6G351370,CSA_5G315370,CSA_5G172270,CSA_6G497220,CSA_4G006320
GO:BP	regulation of transcription by RNA polymerase II	GO:0006357	0.00728717	2.13744	401	29	7	13111	CSA_4G358770,CSA_3G865440,CSA_3G416130,CSA_4G126990,CSA_6G095310,CSA_2G277060,CSA_1G446900
GO:BP	shoot system development	GO:0048367	0.0105565	1.97648	283	29	6	13111	CSA_4G358770,CSA_3G865440,CSA_6G351370,CSA_5G315370,CSA_5G172270,CSA_4G006320
GO:BP	post-embryonic plant organ development	GO:0090696	0.0108104	1.96616	28	29	3	13111	CSA_4G358770,CSA_3G865440,CSA_6G497220
GO:BP	diterpenoid metabolic process	GO:0016101	0.0133577	1.87427	30	29	3	13111	CSA_6G351370,CSA_5G172270,CSA_1G439830
GO:BP	transcription by RNA polymerase II	GO:0006366	0.0152647	1.81631	450	29	7	13111	CSA_4G358770,CSA_3G865440,CSA_3G416130,CSA_4G126990,CSA_6G095310,CSA_2G277060,CSA_1G446900
GO:BP	response to hormone	GO:0009725	0.0199829	1.69934	646	29	8	13111	CSA_5G569350,CSA_4G664490,CSA_2G000030,CSA_5G315370,CSA_2G070880,CSA_5G603910,CSA_3G011650,CSA_6G497220
GO:BP	response to endogenous stimulus	GO:0009719	0.0206504	1.68507	649	29	8	13111	CSA_5G569350,CSA_4G664490,CSA_2G000030,CSA_5G315370,CSA_2G070880,CSA_5G603910,CSA_3G011650,CSA_6G497220
GO:BP	plant organ formation	GO:1905393	0.0232825	1.63297	36	29	3	13111	CSA_4G358770,CSA_3G865440,CSA_6G497220
GO:BP	anatomical structure development	GO:0048856	0.0270299	1.56816	878	29	9	13111	CSA_5G569350,CSA_4G358770,CSA_3G865440,CSA_6G351370,CSA_5G315370,CSA_2G070880,CSA_5G172270,CSA_6G497220,CSA_4G006320
GO:BP	post-embryonic plant morphogenesis	GO:0090698	0.0274269	1.56182	38	29	3	13111	CSA_4G358770,CSA_3G865440,CSA_6G497220
GO:BP	regulation of RNA biosynthetic process	GO:2001141	0.028917	1.53885	1618	29	12	13111	CSA_5G569350,CSA_4G358770,CSA_3G865440,CSA_3G416130,CSA_4G126990,CSA_2G000030,CSA_5G315370,CSA_6G095310,CSA_2G277060,CSA_6G497220,CSA_1G446900,CSA_4G006320
GO:BP	regulation of nucleic acid-templated transcription	GO:1903506	0.028917	1.53885	1618	29	12	13111	CSA_5G569350,CSA_4G358770,CSA_3G865440,CSA_3G416130,CSA_4G126990,CSA_2G000030,CSA_5G315370,CSA_6G095310,CSA_2G277060,CSA_6G497220,CSA_1G446900,CSA_4G006320
GO:BP	regulation of transcription, DNA-templated	GO:0006355	0.028917	1.53885	1618	29	12	13111	CSA_5G569350,CSA_4G358770,CSA_3G865440,CSA_3G416130,CSA_4G126990,CSA_2G000030,CSA_5G315370,CSA_6G095310,CSA_2G277060,CSA_6G497220,CSA_1G446900,CSA_4G006320
GO:BP	regulation of macromolecule metabolic process	GO:0060255	0.0308902	1.51018	2208	29	14	13111	CSA_5G569350,CSA_4G358770,CSA_3G865440,CSA_3G416130,CSA_4G126990,CSA_2G000030,CSA_5G315370,CSA_7G232550,CSA_6G095310,CSA_3G011650,CSA_2G277060,CSA_6G497220,CSA_1G446900,CSA_4G006320
GO:BP	regulation of gene expression	GO:0010468	0.0333825	1.47648	1924	29	13	13111	CSA_5G569350,CSA_4G358770,CSA_3G865440,CSA_3G416130,CSA_4G126990,CSA_2G000030,CSA_5G315370,CSA_7G232550,CSA_6G095310,CSA_2G277060,CSA_6G497220,CSA_1G446900,CSA_4G006320
GO:BP	cellular response to chemical stimulus	GO:0070887	0.0334711	1.47533	695	29	8	13111	CSA_5G569350,CSA_4G664490,CSA_2G000030,CSA_5G315370,CSA_2G070880,CSA_5G603910,CSA_3G011650,CSA_6G497220
GO:BP	floral organ morphogenesis	GO:0048444	0.0346814	1.4599	7	29	2	13111	CSA_4G358770,CSA_3G865440
GO:BP	reproductive process	GO:0022414	0.0394457	1.404	523	29	7	13111	CSA_5G569350,CSA_4G358770,CSA_3G865440,CSA_6G351370,CSA_5G315370,CSA_5G172270,CSA_4G006320
GO:BP	reproduction	GO:0000003	0.0423606	1.37304	529	29	7	13111	CSA_5G569350,CSA_4G358770,CSA_3G865440,CSA_6G351370,CSA_5G315370,CSA_5G172270,CSA_4G006320
GO:BP	regulation of RNA metabolic process	GO:0051252	0.043103	1.36549	1685	29	12	13111	CSA_5G569350,CSA_4G358770,CSA_3G865440,CSA_3G416130,CSA_4G126990,CSA_2G000030,CSA_5G315370,CSA_6G095310,CSA_2G277060,CSA_6G497220,CSA_1G446900,CSA_4G006320
GO:BP	regulation of hormone levels	GO:0010817	0.0438031	1.35849	118	29	4	13111	CSA_4G664490,CSA_4G343590,CSA_2G362450,CSA_6G454350
GO:BP	regulation of metabolic process	GO:0019222	0.046064	1.33664	2288	29	14	13111	CSA_5G569350,CSA_4G358770,CSA_3G865440,CSA_3G416130,CSA_4G126990,CSA_2G000030,CSA_5G315370,CSA_7G232550,CSA_6G095310,CSA_3G011650,CSA_2G277060,CSA_6G497220,CSA_1G446900,CSA_4G006320
GO:BP	multicellular organism development	GO:0007275	0.0462904	1.33451	728	29	8	13111	CSA_5G569350,CSA_4G358770,CSA_3G865440,CSA_6G351370,CSA_5G315370,CSA_5G172270,CSA_6G497220,CSA_4G006320
GO:CC	nucleus	GO:0005634	0.0127772	1.89356	3612	21	14	13117	CSA_5G569350,CSA_3G017280,CSA_4G358770,CSA_3G865440,CSA_3G416130,CSA_5G002610,CSA_4G126990,CSA_2G000030,CSA_5G315370,CSA_6G095310,CSA_5G431540,CSA_3G011650,CSA_2G277060,CSA_6G497220
KEGG	Plant hormone signal transduction	KEGG:04075	0.000255706	3.59226	190	11	6	3077	CSA_5G569350,CSA_2G000030,CSA_5G603910,CSA_3G011650,CSA_6G497220,CSA_3G431430
KEGG	Diterpenoid biosynthesis	KEGG:00904	0.00577792	2.23823	9	11	2	3077	CSA_5G172270,CSA_1G439830
